# Supplementary material for: Systematic review of Apgar scores & cyanosis in Black, Asian, and ethnic minority infants
Source: Pediatr Res. 2024 Sep 14;97(3):939–52. doi: 10.1038/s41390-024-03543-3 (PMC12055595; doi:10.1038/s41390-024-03543-3)
Supplement: Supplementary file 3 — Supporting information Table S1 [file 41390_2024_3543_MOESM3_ESM.xlsx]

## Sheet: Sheet1
	Table S1: Full reasons for exclusion at full text.
	Study	Full reason for exclusion
	Adams & Grunebaum (2014)	Poster abstract only, provides HCP views of Apgar score including in ethnically diverse neonates
	Akuamoah-Boateng et al (2022)	Results not presented separately by ethnicity
	Amini et al (1996)	Not looking at skin color assessments e.g. jaundice, Apgar score or hypoxia
	Amon et al (1987)	Not Apgar score outcomes according to ethnicity
	Andrist et al (2022)	Results not given separately according to age (included 0-18 years)
	Arabin et al (1993)	Intra uterine assessment, not Apgar score
	Aune et al (2023)	Results not presented separately by ethnicity
	Aydın et al (2016)	Results not presented separately by ethnicity
	Bal (2015)	Not neonates. Results not presented separately by ethnicity
	Barrington et al (2007)	Guidelines
	Basu et al (1964)	Not looking at outcomes after Apgar score in relation to ethnicity (All Indian infants)
	Bental et al (2009)	Inadequate description of skin tone / pigmentation to present results according to ethnicity/ race or skin tone
	Bertini & Rubaltelli (2002)	Not original research; Not presented separately by ethnicity
	Bertini et al (2008)	Caucasian cohort only
	Bhutani et al (1999)	Results not presented separately by ethnicity
	Bhutani et al (2013)	Results not presented separately by ethnicity
	Boyd et al (2018)	Results not presented separately for both ethnicity and neonate simultaneously
	Bromiker et al (2017)	Results not presented separately by ethnicity
	Brown & Boon (1965)	Not looking at transcutaneous assessment, just SBr. Shows important differences in jaundice progression in different ethnicities.
	Brown et al (1981)	Abstract, no corresponding full text found
	Chauhan et al (2013)	No comparison group, Indian cohort only
	Chen et al (2009)	No comparison group, Taiwanese cohort only
	Christo et al (1988)	All South Indian neonates. Results not presented separately by ethnicity or skin color
	Cnattingius et al (2017)	Results not presented separately by ethnicity
	Cochran (1971)	Not looking at Apgar score, hypoxia or jaundice according to ethnicity
	Corchia & Vetrano (1981)	Commentary, not looking at differences according to ethnicity
	Crawford et al (1973)	Results not presented separately by ethnicity
	Dalal et al (2009)	All Indian neonates
	Dawson (2015)	Response to Mariani 2015 comment below to Dawson et al 2015 article
	de Boode (2010)	Practice guide for references
	De Felice et al (2004)	Caucasian sample only
	De Luca et al (2008)	Caucasian only sample
	de Souza et al (2021)	Results not given according to Apgar score
	Dionis et al (2021)	No comparison group, Black neonates only
	Douville et al (1983)	Caucasian only sample
	Drage et al (1964)	Doesn't give outcome by ethnicity, just initial score by ethnicity
	Draque et al (2011)	Results not presented by ethnicity
	Ebbesen (2000)	Results not presented separately by ethnicity
	Edwards et al (2023)	Prevalence of Apgar scores. Neonatal care admission results not presented according to Apgar score and ethnicity
	Emery (1987)	No comparison group, Black neonates only. Talks about color of skin according to % of fetal hemoglobin
	Engel (1982)	Commentary
	Engel et al (1981)	Abstract, no corresponding full text found
	Engle et al (2002)	No White comparison group, Hispanic vs mixed only. Lack of distinction between groups for skin color
	Engle et al (2005)	No White comparison group, Hispanic vs mixed only
	Engle et al (2009)	TCB values only, no comparison to SBr. Hispanic neonates only (but compared to previous largely Caucasian sample)
	Ercan & Özgün (2018)	White ethnicity only
	Ernest et al (2019)	Results not presented separately by ethnicity (low Apgar score prevalence)
	Escobar et al (2005)	Not about detection of jaundice
	Finster et al (2005)	Review. Doesn't consider ethnicity
	Foglia et al (2017)	Dark pigmented participants mainly older than neonate (median 118 days (IQR 80 to 141)
	Fonseca et al (2012)	State results 'comparable TCB results' in Hispanic / not in discussion, but no figures or significance, unclear how tested comparability, and whether it was compared with SBr
	Fouzas et al (2010a)	Caucasian only sample
	Fouzas et al (2010b)	Not comparing ethnicity, sample of Greek infants
	Fouzas et al (2011)	Commentary
	Getachew et al (2020)	Factors associated with low 5 minute Apgar score, not subsequent outcomes. Results not presented separately by ethnicity
	Ghosh et al (1997)	Results not presented separately by ethnicity
	Goldstein (2021)	Commentary
	Gosset et al (1960)	Not comparing to SBr. Results not presented separately by ethnicity
	Grohmann et al (2006)	All infants were White ethnicity
	Groomes et al (2023)	Not primary research, commentary on Vesoulis et al (2022)
	Grünebaum et al (2023)	Prevalence of Apgar scores only
	Gupta et al (2017)	No mention of ethnicity in scenarios
	Hamel (1982)	No comparison group, all Black infants.
	Hansen (2009)	Commentary
	Hegyi et al (1998)	Results not presented separately by ethnicity, just prevalence of different Apgar scores
	Hegyi et al (2022)	Two separate plasma measures, no visual / transcutaneous assessment of bilirubin
	Hidalgo et al (2021)	Correspondence, oximetry in adults not neonates
	Hodgman & Edwards (1992)	Serum bilirubin only
	Horbar et al (1993)	Apgar score and race both predictors of mortality - but doesn't show outcome for Apgar score according to ethnicity
	Hsu & Cheng (2021)	Results not presented separately by ethnicity
	Itoh et al (2001)	Japanese infants only; TSB only not compared to SBr
	Itoh et al (2021)	Not neonates
	Jepson et al (1991)	Review
	Jnah et al (2018)	Multi-ethnic sample, but results not presented separately by ethnicity
	Johnson (1992)	Serum bilirubin measures only
	Jones (1990)	Practice guide
	Jose et al (2014)	Not neonates (median age 7 years, IQR 3-10.75 years)
	Kaltsogianni et al (2023)	Arterial oxygen saturations only, not pulse oximetry/ skin color assessment of oxygen levels
	Kamineni et al (2020)	No comparison group, Indian ethnicity only; no transcutaneous measures
	Kamlin et al (2008)	Results not presented separately by ethnicity
	Kaplan & Hammerman (2013)	Review
	Karelitz et al (1966)	Results not presented separately by ethnicity; not looking at subsequent outcome of Apgar score
	Karon et al (2010)	Ethnicity not recorded
	Khajehei et al (2021)	Results not presented separately by ethnicity
	Khan (1965)	Not about detection - just prevalence and cause; Kenyan neonates only
	Kivlahan & James (1984)	TCB compared over time, not to reference value
	Knudsen (1990a)	Ethnicity of participants not reported; Results not presented by ethnicity
	Knudsen (1990b)	Ethnicity of participants not reported
	Knudsen (1992)	Ethnicity of participants not reported; Results not presented by ethnicity
	Knudsen (1996)	Review
	Knudsen & Brodersen (1989)	Ethnicity of participants not reported; Results not presented by ethnicity
	Knudsen & Ebbesen (1996)	Caucasian sample only
	Knudsen et al (1993a)	Ethnicity of participants not reported; Results not presented by ethnicity
	Knudsen et al (1993b)	Danish (White) infants only
	Lease & Whalen (2010)	Review
	Lester et al (1976)	Not outcomes of low Apgar score by ethnicity
	Lucey et al (1980)	Conference abstract - White infants only
	Lyngsnes Randeberg et al (2005)	Results not presented separately by ethnicity
	Maisels & Kring (2006)	TCB only, not SBr comparison. Results not presented by ethnicity
	Maisels & Newman (1999)	Commentary
	Maisels et al (2009)	Results not given separately by ethnicity. Looking at predictive value of TCB for readmission
	Maisels et al (2011)	Results not presented separately by ethnicity
	Maisels et al (2014)	Results not presented separately by ethnicity
	Mansor et al (2013)	Results not presented separately by ethnicity; Not compared to SBr
	Manzar (2020)	Ethnicity of participants not reported; Results not presented by ethnicity
	Mariani et al (2007)	Ethnicity of participants not reported
	Mariani (2015)	Comment on Dawson et al 2015 article
	Marx et al (1977)	Ethnicity of participants not reported
	McEwen & Reynolds (2006)	Ethnicity not discussed - proof of concept not comparison of methods
	McGillivray et al (2016)	Serum bilirubin measure only, no assessment of jaundice from skin
	Morley (2018)	Review
	Moyer (2000)	Results not presented separately by ethnicity
	Murki & Narang (2001)	Letter on article. Article obtained (Singh et al, 2001) and not skin color assessment
	Murphy & Omar (2018)	Not neonatal (excluded children <15kg), not cyanosis or hypoxia
	Narayanan et al (1990)	No comparison group, all Indian infants
	Neunhoeffer et al (2017)	Ethnicity not reported; majority of infants older than neonates (range 0.1 month -10.75 months)
	Newman et al (2000)	Not looking at cutaneous / visual assessment, only SBr
	Ngeow et al (2022)	No White comparison group, Chinese vs all babies only. Lack of description of non-Chinese neonates’ ethnicity
	Nicolas et al (2021)	Ethnicity of participants not reported. Test on urine, not skin color
	O'Connor et al (2013)	Review
	O'Donnell (2012)	Practice guide
	O'Donnell et al (2006)	Ethnicity not reported
	O'Donnell et al (2007)	Results not presented separately by ethnicity, but considering when infants of different ethnicities become 'pink all over'
	Okwundu et al (2020)	Results not presented separately by ethnicity
	Olusanya et al (2017)	No comparison group, Nigerian neonates only
	Outlaw et al (2020)	Ethnicity not reported
	Padidar et al (2019)	Ethnicity not reported
	Paul (1973)	Results not presented separately by ethnicity
	Pearce (2021)	Commentary
	Petrikovsky et al (1990)	Letter not primary research article. Stated lower Apgar score in Black infants, but subsequent outcomes not compared
	Poets (2019)	Review of current methods
	Ratcliffe & Diffey (1983)	Letter only, ethnicity not reported
	Riskin et al (2008)	Only Caucasian infants included in analysis
	Rizvi et al (2019)	Results not presented separately by ethnicity
	Rose (2000)	Commentary
	Ross et al (2014)	Results by ethnicity for whole sample (birth to 18 years - IQR 5 months to 10 years), but not for neonates
	Ruan et al (2012)	Not considering outcome according to Apgar score
	Rubarth (2012)	Practice guide, differences in ethnicity not considered
	Rubegni et al (2005)	Caucasian sample only
	Ruchala et al (1996)	Caucasian sample only
	Rupple et al (2023)	Not neonates (average age of Black or African American children was 6.6 years and of White children was 7.3 years)
	Savorgnan et al (2023)	Not neonates (median age 12.4 years IQR 4.7-17.3 years)
	Saugstad (2011)	Viewpoint, differences in ethnicity not considered
	Schott & Henley (2000)	Not study data comparing different ethnicities
	Schumacher (1990)	Review
	Seidman et al (1991)	Results not presented separately by ethnicity. (Adjusted for ethnic origin then no association between Apgar score and IQ)
	Setia et al (2002)	Looking at incidence of jaundice only, not detection
	Shankaran et al (2014)	Not outcomes of low Apgar score by ethnicity
	Singh et al (2022)	Not skin color assessment
	Strange & Cassady (1985)	Review
	Tan (1977)	Not visual/ transcutaneous assessment
	Tan & Dong (2003)	No comparison group, Chinese sample only
	Tayaba et al (1998)	Poster/ conference abstract only. Results not presented by ethnicity
	Tudehope & Chang (1982)	Ethnicity not reported; Results not presented separately by ethnicity
	Valaes (1977)	Not about detection of jaundice
	Valbuena et al (2022)	Not neonates, adults only
	van Niekerk (1977)	Not visual/ transcutaneous assessment
	Van Niekerk et al (2016)	Results not presented separately by ethnicity
	Vangyanichyakorn et al (1981)	Abstract only. No White comparison group, Black vs Hispanic only
	Vico & Dominguez (2019)	Ethnicity not reported
	Watchko (2009)	Review
	Watchko (2010)	Review
	Wickremasinghe et al (2013)	Not visual / transcutaneous assessment
	Wolf et al (1996)	Ethnicity not reported
	Wurth (1966)	Ethnicity not reported
	Xue et al (2016)	Chinese sample only; Results not presented according to skin color
	Yamanouchi et al (1980)	Results not presented separately by ethnicity
	Yamauchi & Yamanouchi (1989)	Japanese sample only, compared to White infants form a previous study but not within this study
	Zecca et al (2009)	Results not presented separately by ethnicity
	Zuppa et al (2013)	Maximum SBr in different ethnicities, not evaluating visual/ TCB vs SBr
	TCB – transcutaneous bilirubin
	SBr – serum bilirubin
	References
	1. Adams, B. N., & Grunebaum, A. (2014). Does “pink all over” accurately describe an Apgar color score of 2 in newborns of color? Obstetrics & Gynecology, 123, 36S.
	2. Akuamoah-Boateng, G., Stetson, R.C., Karon, B.S., Brumbaugh, J.E. (2022) Refining interpretation of transcutaneous bilirubin measurement in newborns born late preterm. Pediatrics & Neonatology, 63(5), 484-8.
	3. Amini, S. B., Catalano, P. A., & Mann, L. I. (1996). Effect of prenatal care on obstetrical outcome. Journal of Maternal-Fetal Medicine, 5(3), 142-150.
	4. Amon, E., Sibai, B. M., Anderson, G. D., & Mabie, W. C. (1987). Obstetric variables predicting survival of the immature newborn (⩽ 1000 gm): A five-year experience at a single perinatal center. American journal of obstetrics and gynecology, 156(6), 1380-1389.
	5. Andrist, E., Nuppnau, M., Barbaro, R. P., Valley, T. S., & Sjoding, M. W. (2022). Association of race with pulse oximetry accuracy in hospitalized children. JAMA network open, 5(3), e224584-e224584.
	6. Arabin, B., Snyjders, R., Mohnhaupt, A., Ragosch, V., & Nicolaides, K. (1993). Evaluation of the fetal assessment score in pregnancies at risk for intrauterine hypoxia. American Journal of Obstetrics and Gynecology, 169(3), 549-554.
	7. Aune, A., Vartdal, G., Jimenez Diaz, G., Gierman, L. M., Bergseng, H., & Darj, E. (2023). Iterative Development, Validation, and Certification of a Smartphone System to Assess Neonatal Jaundice: Development and Usability Study. JMIR Pediatrics and Parenting, 6, e40463.
	8. Aydın, M., Hardalaç, F., Ural, B., & Karap, S. (2016). Neonatal jaundice detection system. Journal of medical systems, 40, 1-11.
	9. Bal, U. (2015). Non-contact estimation of heart rate and oxygen saturation using ambient light. Biomedical optics express, 6(1), 86-97.
	10. Barrington, K. J., Sankaran, K., Canadian Paediatric Society, & Fetus and Newborn Committee. (2007). Guidelines for detection, management and prevention of hyperbilirubinemia in term and late preterm newborn infants. Paediatrics & Child Health, 12(suppl_B), 1B-12B.
	11. Basu, A., Puri, R., & Rao, M. (1964). Some observations on Apgar system. Indian pediatrics, 1, 169-180.
	12. Bental, Y. A., Shiff, Y., Dorsht, N., Litig, E., Tuval, L., & Mimouni, F. B. (2009). Bhutani‐based nomograms for the prediction of significant hyperbilirubinaemia using transcutaneous measurements of bilirubin. Acta Paediatrica, 98(12), 1902-1908.
	13. Bertini, G., & Rubaltelli, F. F. (2002). Non-invasive bilirubinometry in neonatal jaundice. In Seminars in neonatology, 7(2), 129-133). WB Saunders.
	14. Bertini, G., Pratesi, S., Cosenza, E., & Dani, C. (2008). Transcutaneous bilirubin measurement: evaluation of Bilitest™. Neonatology, 93(2), 101-105.
	15. Bhutani, V. K., Johnson, L., & Sivieri, E. M. (1999). Predictive ability of a predischarge hour-specific serum bilirubin for subsequent significant hyperbilirubinemia in healthy term and near-term newborns. Pediatrics, 103(1), 6-14.
	16. Bhutani, V. K., Stark, A. R., Lazzeroni, L. C., Poland, R., Gourley, G. R., Kazmierczak, S., ... & Evaluation, I. C. T. (2013). Predischarge screening for severe neonatal hyperbilirubinemia identifies infants who need phototherapy. The Journal of pediatrics, 162(3), 477-482.
	17. Boyd, N., King, C., Walker, I. A., Zadutsa, B., Bernstein, M., Ahmed, S., ... & McCollum, E. D. (2018). Usability testing of a reusable pulse oximeter probe developed for health-care workers caring for children< 5 years old in low-resource settings. The American journal of tropical medicine and hygiene, 99(4), 1096.
	18. Bromiker, R., Goldberg A., Kaplan M. (2017) Israel transcutaneous bilirubin nomogram predicts significant hyperbilirubinemia. Journal of Perinatology, 37, 1315-318.
	19. Brown, W.R., Boon, W.H. (1965). Ethnic group differences in plasma bilirubin levels of full-term, healthy Singapore newborns. Pediatrics, 36(5), 745-751.
	20. Brown, A.K., Kim, M.H., Nuchpuckdee, P., Boyle, G. (1981). Transcutaneous bilirubinometry in infants: Influence of race and phototherapy. Pediatric Research, 15, 653.
	21. Chauhan, S., Singh, P. K., Gahalaut, P., & Prasad, P. L. (2013). Correlation of pulse oximetry and apgar scoring in the normal newborns. Journal of Clinical Neonatology, 2(1), 20.
	22. Chen, S. D., Wang, C. M., Lee, W. L., Wang, W. C., & Chen, C. J. (2009). Two different tests for total bilirubin in neonates and infants. Pediatrics & Neonatology, 50(6), 291-293.
	23. Christo, G. G., Kamath, S., Aroor, A. R., & Venkatesh, A. (1988). Transcutaneous bilirubinometry in newborns. Indian Pediatrics, 25(11), 1073-1077.
	24. Cnattingius, S., Norman, M., Granath, F., Petersson, G., Stephansson, O., & Frisell, T. (2017). Apgar score components at 5 minutes: risks and prediction of neonatal mortality. Paediatric and perinatal epidemiology, 31(4), 328-337.
	25. Cochran, W. D. (1971). Colors of the newborn. Postgraduate Medicine, 49(5), 206-211.
	26. Corchia, C., & Vetrano, G. (1981). Comment on transcutaneous bilirubin device of Yamanouchi. Pediatrics, 67(3), 442-442.
	27. Crawford, J. S., Davies, P., & Pearson, J. F. (1973). Significance of the individual components of the Apgar score. British Journal of Anaesthesia, 45(2), 148-158.
	28. Dalal, S. S., Mishra, S., Agarwal, R., Deorari, A. K., & Paul, V. (2009). Does measuring the changes in TcB value offer better prediction of Hyperbilirubinemia in healthy neonates?. Pediatrics, 124(5), e851-e857.
	29. Dawson, J. A., Ekström, A., Frisk, C., Thio, M., Roehr, C. C., Kamlin, C. O. F., ... & Giraffe Study Group. (2015). Assessing the tongue colour of newly born infants may help to predict the need for supplemental oxygen in the delivery room. Acta Paediatrica, 104(4), 356-359.
	30. de Boode, W. P. (2010). Clinical monitoring of systemic hemodynamics in critically ill newborns. Early human development, 86(3), 137-141.
	31. De Felice, C., Vacca, P., Del Vecchio, A., Criscuolo, M., Lozupone, A., & Latini, G. (2004). Early postnatal skin colour changes in term newborns with subclinical histological chorioamnionitis. European journal of pediatrics, 163, 550-554.
	32. De Luca, D., Zecca, E., Zuppa, A. A., & Romagnoli, C. (2008). The joint use of human and electronic eye: visual assessment of jaundice and transcutaneous bilirubinometry. The Turkish journal of pediatrics, 50(5), 456.
	33. de Souza, B.F.N., de Sousa, N.F.C.., Sette, G.C.S., Lima, A.P.E., Leal, L.P., & Holanda, E.R.D. (2021). Determinants of neonatal mortality in a municipality of the Zona da Mata in Pernambuco. Revista da Escola de Enfermagem da USP, 55, e03726.
	34. Dionis, I., Chillo, O., Bwire, G. M., Ulomi, C., Kilonzi, M., & Balandya, E. (2021). Reliability of visual assessment of neonatal jaundice among neonates of black descent: a cross-sectional study from Tanzania. BMC pediatrics, 21(1), 1-6.
	35. Douville, P., Masson, M., Forest, J-C. (1983). Diagnostic value of sequential readings with the Minolta transcutaneous bilirubinometer in normal and low-birthweight infants. Clinical Chemistry¸ 29(4), 740-741.
	36. Drage, J. S., Kennedy, C., & Schwarz, B. K. (1964). The Apgar score as an index of neonatal mortality: a report from the Collaborative Study of Cerebral Palsy. Obstetrics & Gynecology, 24(2), 222-230.
	37. Draque, C. M., Sañudo, A., de Araujo Peres, C., & de Almeida, M. F. B. (2011). Transcutaneous bilirubin in exclusively breastfed healthy term newborns up to 12 days of life. Pediatrics, 128(3), e565-e571.
	38. Ebbesen, F. (2000). Recurrence of kernicterus in term and near‐term infants in Denmark. Acta paediatrica, 89(10), 1213-1217.
	39. Edwards, S. E., Wheatley, C., Sutherland, M., & Class, Q. A. (2023). Associations between provider-assigned Apgar score and neonatal race. American Journal of Obstetrics and Gynecology, 228(2), 229-e1-229.e9.
	40. Emery, J. R. (1987). Skin pigmentation as an influence on the accuracy of pulse oximetry. Journal of perinatology: official journal of the California Perinatal Association, 7(4), 329-330.
	41. Engel, R. R. (1982). Nuances or nuisances for cutaneous bilirubinometry?. Pediatrics, 69(1), 126-127.
	42. Engel, R. R., Henis, B. B., Engel, R. E., & Bandt, C. (1981). 543 Effect of race and other variables on transcutaneous bilirubinometry. Pediatric Research, 15(4), 531-531.
	43. Engle, W. D., Jackson, G. L., Sendelbach, D., Manning, D., & Frawley, W. H. (2002). Assessment of a transcutaneous device in the evaluation of neonatal hyperbilirubinemia in a primarily Hispanic population. Pediatrics, 110(1), 61-67.
	44. Engle, W. D., Jackson, G. L., Stehel, E. K., Sendelbach, D. M., & Manning, M. D. (2005). Evaluation of a transcutaneous jaundice meter following hospital discharge in term and near-term neonates. Journal of perinatology, 25(7), 486-490.
	45. Engle, W. D., Lai, S., Ahmad, N., Manning, M. D., & Jackson, G. L. (2009). An hour-specific nomogram for transcutaneous bilirubin values in term and late preterm Hispanic neonates. American journal of perinatology, 26(06), 425-430.
	46. Ercan, Ş., & Özgün, G. (2018). The accuracy of transcutaneous bilirubinometer measurements to identify the hyperbilirubinemia in outpatient newborn population. Clinical Biochemistry, 55, 69-74.
	47. Ernest, E., Wainstock, T., Sheiner, E., Segal, I., Landau, D., & Walfisch, A. (2019). Apgar score and long-term respiratory morbidity of the offspring: a population-based cohort study with up to 18 years of follow-up. European journal of pediatrics, 178, 403-411.
	48. Escobar, G. J., Greene, J. D., Hulac, P., Kincannon, E., Bischoff, K., Gardner, M. N., ... & France, E. K. (2005). Rehospitalisation after birth hospitalisation: patterns among infants of all gestations. Archives of Disease in Childhood, 90(2), 125-131.
	49. Finster, M., Wood, M., & Raja, S. N. (2005). The Apgar score has survived the test of time. The Journal of the American Society of Anesthesiologists, 102(4), 855-857.
	50. Foglia, E. E., Whyte, R. K., Chaudhary, A., Mott, A., Chen, J., Propert, K. J., & Schmidt, B. (2017). The effect of skin pigmentation on the accuracy of pulse oximetry in infants with hypoxemia. The Journal of pediatrics, 182, 375-377.
	51. Fonseca, R., Kyralessa, R., Malloy, M., Richardson, J., & Jain, S. K. (2012). Covered skin transcutaneous bilirubin estimation is comparable with serum bilirubin during and after phototherapy. Journal of Perinatology, 32(2), 129-131.
	52. Fouzas, S., Karatza, A. A., Skylogianni, E., Mantagou, L., & Varvarigou, A. (2010a). Transcutaneous bilirubin levels in late preterm neonates. The Journal of pediatrics, 157(5), 762-766.
	53. Fouzas, S., Mantagou, L., Skylogianni, E., Mantagos, S., & Varvarigou, A. (2010b). Transcutaneous bilirubin levels for the first 120 postnatal hours in healthy neonates. Pediatrics, 125(1), e52-e57.
	54. Fouzas, S., Priftis, K. N., & Anthracopoulos, M. B. (2011). Pulse oximetry in pediatric practice. Pediatrics, 128(4), 740-752.
	55. Getachew, B., Etefa, T., Asefa, A., Terefe, B., & Dereje, D. (2020). Determinants of low fifth minute Apgar score among newborn delivered in Jimma University medical center, Southwest Ethiopia. International Journal of Pediatrics, 2020.
	56. Ghosh, D., Bhakoo, O. N., Narang, A., & Dhall, K. (1997). Simplified assessment of asphyxia at birth. Journal of tropical pediatrics, 43(2), 108-111.
	57. Goldstein, M. (2021). Dear Mr. Kiani. Neonatology Today, 144-145.
	58. Gosset, I. H. (1960). A perspex icterometer for neonates. The Lancet, 275(7115), 87-88.
	59. Grohmann, K., Roser, M., Rolinski, B., Kadow, I., Müller, C., Goerlach-Graw, A., ... & Küster, H. (2006). Bilirubin measurement for neonates: comparison of 9 frequently used methods. Pediatrics, 117(4), 1174-1183.
	60. Groomes, C. L., Watson, N. L., & Schulz, E. V. (2023). Increased risk of pulse oximeter bias in Black versus White preterm infants. Journal of Perinatology, 43(4), 546-549.
	61. Grünebaum, A., Bornstein, E., Dudenhausen, J. W., Lenchner, E., Jones, M. D. F., Varrey, A., ... & Chervenak, F. A. (2023). Hidden in plain sight in the delivery room–the Apgar score is biased. Journal of Perinatal Medicine, 51(5), 628-633.
	62. Gupta, S., Natarajan, G., Gupta, D., Karnati, S., Dwaihy, M., Wang, B., & Chawla, S. (2017). Variability in Apgar score assignment among clinicians: role of a simple clarification. American journal of perinatology, 34(01), 08-13.
	63. Hamel, B. C. J. (1982). Usefulness of icterometer in black newborns with jaundice. Tropical Doctor, 12(4), 213-214.
	64. Hansen, T. W. (2009). Management of jaundice in newborn nurseries--measuring, predicting and avoiding the sequelae. Acta Paediatrica, 98(12), 1866-1868.
	65. Hegyi, T., Carbone, T., Anwar, M., Ostfeld, B., Hiatt, M., Koons, A., ... & Paneth, N. (1998). The Apgar score and its components in the preterm infant. Pediatrics, 101(1), 77-81.
	66. Hegyi, T., Chefitz, D., Weller, A., Huber, A., Carayannopoulos, M., & Kleinfeld, A. (2022). Unbound bilirubin measurements in term and late-preterm infants. The Journal of Maternal-Fetal & Neonatal Medicine, 35(8), 1532-1538.
	67. Hidalgo, D. C., Olusanya, O., & Harlan, E. (2021). Critical care trainees call for pulse oximetry reform. The Lancet Respiratory Medicine, 9(4), e37.c
	68. Hodgman, J. E., & Edwards, N. (1992). Racial Differences in Neonatal Jaundice: Hyperbilirubinemia in Hispanic Infants—A Survey. Clinical pediatrics, 31(12), 719-722.
	69. Horbar, J. D., Onstad, L., Wright, E., & National institute of Child Health and Human Development Neonatal Research Network. (1993). Predicting mortality risk for infants weighing 501 to 1500 grams at birth: a National Institutes of Health Neonatal Research Network report. Critical care medicine, 21(1), 12-18.
	70. Hsu, W. Y., & Cheng, H. C. (2021). A fast and effective system for detection of neonatal jaundice with a dynamic threshold white balance algorithm. In Healthcare, 9(8), 1052. MDPI.
	71. Itoh, S., Kondo, M., Kusaka, T., Isobe, K., & Onishi, S. (2001). Differences in transcutaneous bilirubin readings in Japanese term infants according to feeding method. Pediatrics international, 43(1), 12-15.
	72. Itoh, Y., Hattori, M., Wazawa, T., Arai, Y., & Nagai, T. (2021). Ratiometric bioluminescent indicator for simple and rapid diagnosis of bilirubin. ACS sensors, 6(3), 889-895.
	73. Jepson, H. A., Talashek, M. L., & Tichy, A. M. (1991). The Apgar score: evolution, limitations, and scoring guidelines. Birth, 18(2), 83-92.
	74. Jnah, A., Newberry, D. M., & Eisenbeisz, E. (2018). Comparison of transcutaneous and serum bilirubin measurements in neonates 30 to 34 weeks' gestation before, during, and after phototherapy. Advances in Neonatal Care, 18(2), 144-153.
	75. Johnson, J. D. (1992). Jaundice in Navajo neonates. Clinical pediatrics, 31(12), 716-718.
	76. Jones, M. B. (1990). A physiologic approach to identifying neonates at risk for kernicterus. Journal of Obstetric, Gynecologic, & Neonatal Nursing, 19(4), 313-318.
	77. Jose, B., Lodha, R., & Kabra, S. K. (2014). Comparison of two new generation pulse oximeters with arterial oxygen saturation in critically ill children. The Indian Journal of Pediatrics, 81, 1297-1301.
	78. Kaltsogianni, O., Zaidi, S., Bhat, R., Greenough, A., & Dassios, T. (2023). Race, hypoxaemia and oxidative stress in prematurely-born infants. Early Human Development, 182, 105778.
	79. Kamineni, B., Tanniru, A., Vardhelli, V., Sharma, D., Pawale, D., Kulkarni, D., ... & Murki, S. (2020). Accuracy of bilistick (a point-of-care device) to detect neonatal hyperbilirubinemia. Journal of Tropical Pediatrics, 66(6), 630-636.
	80. Kamlin, C. O. F., Dawson, J. A., O'Donnell, C. P., Morley, C. J., Donath, S. M., Sekhon, J., & Davis, P. G. (2008). Accuracy of pulse oximetry measurement of heart rate of newborn infants in the delivery room. The Journal of pediatrics, 152(6), 756-760.
	81. Kaplan, & Hammerman, C. (2013). Transcutaneous bilirubinometry: Taking the guesswork out of jaundice assessment. In Transcutaneous Bilirubinometry (pp. 1–4).
	82. Karelitz, S., Fisichelli, V. R., Davis, J., & Haber, A. (1966). The role of crying activity in Apgar scoring: Intercomparisons among the signs of the Apgar scale. JAMA, 198(3), 318-320.
	83. Karon, B. S., Wickremasinghe, A. C., Lo, S. F., Saenger, A. K., & Cook, W. J. (2010). BiliChek transcutaneous bilirubin meter overestimates serum bilirubin as measured by the Doumas reference method. Clinical biochemistry, 43(12), 1009-1012.
	84. Khajehei, M., Chua, S. C., Gidaszewski, B., & Swain, J. (2021). Comparing JM-105 and MBJ-20 transcutaneous bilirubinometers according to the area tested in ethnically diverse late-preterm and term neonates. The Journal of Perinatal & Neonatal Nursing, 35(3), E30-E37.
	85. Khan, A. A. (1965). Jaundice in the African neonate. East African Medical Journal, 42(11), 601-604.
	86. Kivlahan, C., & James, E. J. (1984). The natural history of neonatal jaundice. Pediatrics, 74(3), 364-370.
	87. Knudsen, A. (1990a). Measurement of the yellow colour of the skin as a test of hyperbilirubinemia in mature newborns. Acta Pædiatrica, 79(12), 1175-1181.
	88. Knudsen, A. (1990b). The cephalocaudal progression of jaundice in newborns in relation to the transfer of bilirubin from plasma to skin. Early human development, 22(1), 23-28.
	89. Knudsen, A. (1992). The influence of the basal yellow colour of the skin at birth on later jaundice meter readings in mature newborn infants. Acta Pædiatrica, 81(6‐7), 494-497.
	90. Knudsen, A. (1996). Prediction and non‐invasive assessment of neonatal jaundice in the term healthy newborn infant. Acta Paediatrica, 85(4), 393-397.
	91. Knudsen, A., & Brodersen, R. (1989). Skin colour and bilirubin in neonates. Archives of Disease in Childhood, 64(4), 605-609.
	92. Knudsen, A., & Ebbesen, F. (1996). Transcutaneous bilirubinometry in neonatal intensive care units. Archives of Disease in Childhood-Fetal and Neonatal Edition, 75(1), F53-F56.
	93. Knudsen, A., Ebbesen, F., Hansen, H., & Brodersen, R. (1993a). The increase of yellow skin colour beyond that of serum bilirubin: a proposed indicator of risk for bilirubin encephalopathy in the newborn. Pediatrics International, 35(5), 418-422.
	94. Knudsen, A., Kruse, C., & Ebbesen, F. (1993b). Detection of hyperbilirubinemia by skin color measurements in icteric newborn infants at 5 to 14 days of age. Acta Paediatrica, 82(6‐7), 510-513.
	95. Lease, M., & Whalen, B. (2010). Assessing jaundice in infants of 35-week gestation and greater. Current opinion in pediatrics, 22(3), 352-365.
	96. Lester, B. M., Emory, E. K., Hoffman, S. L., & Eitzman, D. V. (1976). A multivariate study of the effects of high-risk factors on performance on the Brazelton Neonatal Assessment Scale. Child Development, 515-517.
	97. Lucey, J. F., Nyborg, E., & Yamanouchi, I. (1980, January). A new device for transcutaneous bilirubinometry. In Pediatric Research, 14(4), 604-604.
	98. Lyngsnes Randeberg, L., Bruzell Roll, E., Norvang Nilsen, L. T., Christensen, T., & Svaasand, L. O. (2005). In vivo spectroscopy of jaundiced newborn skin reveals more than a bilirubin index. Acta Paediatrica, 94(1), 65-71.
	99. Maisels, M. J., & Kring, E. (2006). Transcutaneous bilirubin levels in the first 96 hours in a normal newborn population of ≥ 35 weeks' gestation. Pediatrics, 117(4), 1169-1173.
	100. Maisels, M. J., & Newman, T. B. (1999). Predicting hyperbilirubinemia in newborns: the importance of timing. Pediatrics, 103(2), 493-494.
	101. Maisels, M. J., Deridder, J. M., Kring, E. A., & Balasubramaniam, M. (2009). Routine transcutaneous bilirubin measurements combined with clinical risk factors improve the prediction of subsequent hyperbilirubinemia. Journal of perinatology, 29, 612-617.
	102. Maisels, M. J., Engle, W. D., Wainer, S., Jackson, G. L., McManus, S., & Artinian, F. (2011). Transcutaneous bilirubin levels in an outpatient and office population. Journal of Perinatology, 31(9), 621-624.
	103. Maisels, M. J., Clune, S., Coleman, K., Gendelman, B., Kendall, A., McManus, S., & Smyth, M. (2014). The natural history of jaundice in predominantly breastfed infants. Pediatrics, 134(2), e340-e345.
	104. Mansor, M. N., Hariharan, M., Basah, S. N., & Yaacob, S. (2013). New newborn jaundice monitoring scheme based on combination of pre-processing and color detection method. Neurocomputing, 120, 258-261.
	105. Manzar, S. (2020). The Modified Apgar Score for Premature Infants (MASPI). Neonatal Intensive Care.
	106. Mariani, G., Dik, P. B., Ezquer, A., Aguirre, A., Esteban, M. L., Perez, C., ... & Fustiñana, C. (2007). Pre-ductal and post-ductal O2 saturation in healthy term neonates after birth. The Journal of pediatrics, 150(4), 418-421.
	107. Mariani, G. (2015). Two-by-two table contradicts study's conclusions on tongue colour. Acta paediatrica, 104(10), e425.
	108. Marx, G. F., Mahajan, S., & Miclat, M. N. (1977). Correlation of biochemical data with Apgar scores at birth and at one minute. BJA: British Journal of Anaesthesia, 49(8), 831-833.
	109. McEwen, M., & Reynolds, K. (2006). Noninvasive detection of bilirubin using pulsatile absorption. Australasian Physical & Engineering Sciences in Medicine, 29(1), 78-83.
	110. McGillivray, A., Polverino, J., Badawi, N., & Evans, N. (2016). Prospective surveillance of extreme neonatal hyperbilirubinemia in Australia. The Journal of pediatrics, 168, 82-87.
	111. Morley, C. J. (2018). Monitoring neonatal resuscitation: why is it needed?. Neonatology, 113(4), 387-392.
	112. Moyer, V. A., Ahn, C., & Sneed, S. (2000). Accuracy of clinical judgment in neonatal jaundice. Archives of pediatrics & adolescent medicine, 154(4), 391-394.
	113. Murki, S., Narang, A., (2001) Correlation of plasma color index with serum bilirubin in neonatal jaundice. Indian Pediatrics, 38(7), 801-802.
	114. Murphy, S. M., & Omar, S. (2018). The clinical utility of noninvasive pulse co-oximetry hemoglobin measurements in dark-skinned critically ill patients. Anesthesia & Analgesia, 126(5), 1519-1526.
	115. Narayanan, I., Banwalikar, J., Mehta, R., Ghorpade, M., Peesay, M. R., Nanda, S., & Seth, H. N. (1990). A simple method of evaluation of jaundice in the newborn. Annals of tropical paediatrics, 10(1), 31-34.
	116. Neunhoeffer, F., Sandner, K., Wiest, M., Haller, C., Renk, H., Kumpf, M., … Hofbeck, M. (2017) Non-invasive assessment of cerebral oxygen metabolism following surgery of congenital heart disease. Cardiovascular and thoracic Surgery, 25(10, 96-102.
	117. Newman, T. B., Xiong, B., Gonzales, V. M., & Escobar, G. J. (2000). Prediction and prevention of extreme neonatal hyperbilirubinemia in a mature health maintenance organization. Archives of pediatrics & adolescent medicine, 154(11), 1140-1147.
	118. Ngeow, A. J. H., Tan, M. G., Dong, X., Tagamolila, V., Ereno, I., Tay, Y. Y., ... & Yeo, C. L. (2023). Validation of a smartphone‐based screening tool (Biliscan) for neonatal jaundice in a multi‐ethnic neonatal population. Journal of Paediatrics and Child Health, 59(2), 288-297.
	119. Nicolas, N. J., Duffy, M. A., Hansen, A., & Aizenberg, J. (2021). Inverse opal films for medical sensing: application in diagnosis of neonatal jaundice. Advanced Healthcare Materials, 10(4), 2001326.
	120. O'Connor, M. C., Lease, M. A., & Whalen, B. L. (2013). How to use: transcutaneous bilirubinometry. Archives of Disease in Childhood-Education and Practice, 98(4), 154-159.
	121. O'Donnell, C. P. (2012). Turn and face the strange–ch.. ch.. ch.. changes to neonatal resuscitation guidelines in the past decade. Journal of Paediatrics and Child Health, 48(9), 735-739.
	122. O’Donnell, C. P., Kamlin, C. O. F., Davis, P. G., Carlin, J. B., & Morley, C. J. (2006). Interobserver variability of the 5-minute Apgar score. The Journal of pediatrics, 149(4), 486-489.
	123. O’Donnell, C. P., Kamlin, C. O. F., Davis, P. G., Carlin, J. B., & Morley, C. J. (2007). Clinical assessment of infant colour at delivery. Archives of Disease in Childhood-Fetal and Neonatal Edition, 92(6), F465-F467.
	124. Okwundu, C., Bhutani, V. K., Smith, J., Esterhuizen, T. M., & Wiysonge, C. (2020). Predischarge transcutaneous bilirubin screening reduces readmission rate for hyperbilirubinaemia in diverse South African newborns: A randomised controlled trial. South African Medical Journal, 110(3), 249-254.
	125. Olusanya, B. O., Slusher, T. M., Imosemi, D. O., & Emokpae, A. A. (2017). Maternal detection of neonatal jaundice during birth hospitalization using a novel two-color icterometer. PLoS One, 12(8), e0183882.
	126. Outlaw, F., Nixon, M., Odeyemi, O., MacDonald, L. W., Meek, J., & Leung, T. S. (2020). Smartphone screening for neonatal jaundice via ambient-subtracted sclera chromaticity. PloS one, 15(3), e0216970.
	127. Padidar, P., Shaker, M., Amoozgar, H., Khorraminejad-Shirazi, M., Hemmati, F., Najib, K. S., & Pourarian, S. (2019). Detection of neonatal jaundice by using an android OS-based smartphone application. Iranian Journal of Pediatrics, 29(2).
	128. Paul (1973). Examination of the newborn. Indian Journal of Pediatrics, 40(301), 69–78 contd.
	129. Pearce. (2021). Identifying conditions on darker skin types: How to ensure your nursing assessments are racially inclusive. Nursing Standard, 36(12), 54–54.
	130. Petrikovsky, B. M., Diana, L., & Baker, D. A. (1990). Race and Apgar scores. Anaesthesia, 45(11), 988-989.
	131. Poets, C. F. (2019). Noninvasive monitoring and assessment of oxygenation in infants. Clinics in Perinatology, 46(3), 417-433.
	132. Ratcliffe, J., & Diffey, B. L. (1983). Bilirubin and skin reflectance. The Lancet, 321(8319), 307.
	133. Riskin, A., Tamir, A., Kugelman, A., Hemo, M., & Bader, D. (2008). Is visual assessment of jaundice reliable as a screening tool to detect significant neonatal hyperbilirubinemia?. The Journal of pediatrics, 152(6), 782-787.
	134. Rizvi, M. R., Alaskar, F. M., Albaradie, R. S., Rizvi, N. F., & Al-Abdulwahab, K. (2019). A novel non-invasive technique of measuring bilirubin levels using bilicapture. Oman medical journal, 34(1), 26.
	135. Rose. (2000). Monitoring bilirubin. Journal of Neonatal Nursing : JNN, 6(5).
	136. Ross, P. A., Newth, C. J., & Khemani, R. G. (2014). Accuracy of pulse oximetry in children. Pediatrics, 133(1), 22-29.
	137. Ruan, S., Abdel-Latif, M. E., Bajuk, B., Lui, K., & Oei, J. L. (2012). The associations between ethnicity and outcomes of infants in neonatal intensive care units. Archives of Disease in Childhood-Fetal and Neonatal Edition, 97(2), F133-F138.
	138. Rubarth, L. (2012). The Apgar score: simple yet complex. Neonatal network, 31(3), 169-177.
	139. Rubegni, P., Cevenini, G., Sbano, P., Perrone, S., Buonocore, G., Lazzeri, L., ... & Fimiani, M. (2005). Cutaneous colorimetric evaluation of serum concentrations of bilirubin in healthy term neonates: a new methodological approach. Skin Research and Technology, 11(1), 70-75.
	140. Ruchala, P. L., Seibold, L., & Stremsterfer, K. (1996). Validating assessment of neonatal jaundice with transcutaneous bilirubin measurement. Neonatal Network: NN, 15(4), 33-37.
	141. Ruppel, H., Makeneni, S., Faerber, J. A., Lane-Fall, M. B., Foglia, E. E., O’Byrne, M. L., & Bonafide, C. P. (2023). Evaluating the accuracy of pulse oximetry in children according to race. JAMA Pediatrics, 177(5), 540-543.
	142. Savorgnan, F., Hassan, A., Borges, N., & Acosta, S. (2023). Pulse oximetry and arterial saturation difference in pediatric COVID-19 patients: Retrospective analysis by race. Pediatric Critical Care Medicine, 24(6), 458-462.
	143. Saugstad, O. D. (2011). New guidelines for newborn resuscitation–a critical evaluation. Acta Paediatrica, 100(8), 1058-1062.
	144. Schott, J., & Henley, A. (2000). Health-care equity: how to recognize clinical signs in skin. British Journal of Midwifery, 8(5), 271-273.
	145. Schumacher, R. E. (1990). Noninvasive measurements of bilirubin in the newborn. Clinics in perinatology, 17(2), 417-435.
	146. Seidman, D. S., Laor, A., Gale, R., Stevnson, D. K., & Danon, Y. L. (1991). Apgar scores and cognitive performance at 17 years of age. Obstetrics & Gynecology, 77(6), 875-878.
	147. Setia, S., Villaveces, A., Dhillon, P., & Mueller, B. A. (2002). Neonatal jaundice in Asian, white, and mixed-race infants. Archives of pediatrics & adolescent medicine, 156(3), 276-279.
	148. Shankaran, S., Lin, A., Maller-Kesselman, J., Zhang, H., O'Shea, T. M., Bada, H. S., ... & Ment, L. R. (2014). Maternal race, demography, and health care disparities impact risk for intraventricular hemorrhage in preterm neonates. The Journal of pediatrics, 164(5), 1005-1011.
	149. Singh, M., Batish, M.K., Singh, M., Singh, K., Locham, K. K., & Garg, R. (2001). Correlation of Plasma Color Index with Serum Bilirubin in Neonatal Jaundice. Indian Pediatrics, 38(3), 278-280.
	150. Singh, A., Murki, S., Sharma, D., Vardhelli, V., Subramanian, S., & Mekarthi, A. (2022). Development and evaluation of a novel method “bilirubin color card” for screening of treatable jaundice in neonates: prospective comparative diagnostic study. The Journal of Maternal-Fetal & Neonatal Medicine, 35(25), 9830-9833.
	151. Strange, M., & Cassady, G. (1985). Neonatal transcutaneous bilirubinometry. Clinics in perinatology, 12(1), 51-62.
	152. Tan, K. L. (1977). Neonatal jaundice in premature infants. Journal of the Singapore Paediatric Society, 19(4), 238-240.
	153. Tan, K. L., & Dong, F. (2003). Transcutaneous bilirubinometry during and after phototherapy. Acta paediatrica, 92(3), 327-331.
	154. Tayaba, R., Gribetz, D., Gribetz, I., & Holzman, I. R. (1998). Noninvasive estimation of serum bilirubin. Pediatrics, 102(3), e28-e28.
	155. Tudehope, D. I., & Chang, A. (1982). Non‐invasive method of measuring bilirubin levels in newborn infants. Medical Journal of Australia, 1(4), 165-168.
	156. Valaes, T. (1977). Neonatal jaundice in Greek immigrants. The Journal of pediatrics, 91(6), 1030-1032.
	157. Valbuena, V. S., Barbaro, R. P., Claar, D., Valley, T. S., Dickson, R. P., Gay, S. E., ... & Iwashyna, T. J. (2022). Racial bias in pulse oximetry measurement among patients about to undergo extracorporeal membrane oxygenation in 2019-2020: a retrospective cohort study. Chest, 161(4), 971-978.
	158. van Niekerk, C. H. (1977). Total serum bilirubin levels in cape coloured neonates. South African Medical Journal= Suid-afrikaanse Tydskrif vir Geneeskunde, 51(4), 86-86.
	159. Van Niekerk, A. M., Cullis, R. M., Linley, L. L., & Zühlke, L. (2016). Feasibility of Pulse Oximetry Pre-discharge Screening Implementation for detecting Critical Congenital heart Lesions in newborns in a secondary-level maternity hospital in the Western Cape, South Africa: The ‘POPSICLe’ study. South African Medical Journal, 106(8), 817-820.
	160. Vangyanichyakorn, K., Sun, S., Abubaker, A., Glista, B., & Behrle, F. (1981). 1455 Transcutaneous bilirubinometry in Black & Hispanic infants. Pediatric Research, 15(4), 685-685.
	161. Vico, A. D., & Dominguez, T. E. (2019). Blue Is the Warmest Color: The Effect of Cyanosis and Heart Disease on Risk of Adverse Events During Tracheal Intubation. Pediatric Critical Care Medicine, 20(1), 82-84.
	162. Watchko, J. F. (2009). Identification of neonates at risk for hazardous hyperbilirubinemia: emerging clinical insights. Pediatric Clinics, 56(3), 671-687.
	163. Watchko, J. F. (2010). Hyperbilirubinemia in African American neonates: clinical issues and current challenges. In Seminars in Fetal and Neonatal Medicine 15(3)3, 176-182.
	164. Wickremasinghe, A. C., Kuzniewicz, M. W., & Newman, T. B. (2013). Black race is not protective against hazardous bilirubin levels. The Journal of pediatrics, 162(5), 1068-1069.
	165. Wolf, M., Keel, M., von Siebenthal, K., Bucher, H. U., Geering, K., Lehareinger, Y., & Niederer, P. (1996). Improved monitoring of preterm infants by fuzzy logic. Technology and health care, 4(2), 193-201.
	166. Wurth, C. W. (1966). Apgar test for the neurological assessment of newborns. The Cerebral palsy journal, 27(1), 5-7.
	167. Xue, G. C., Ren, M. X., Shen, L. N., & Zhang, L. W. (2016). Parental infant jaundice colour card design successfully validated by comparing it with total serum bilirubin. Acta Paediatrica, 105(12), e561-e566.
	168. Yamanouchi I, Yamauchi Y, Igarashi I. (1980). Transcutaneous bilirubinometry and preliininary studies of noninvasive transcutaneous bilirubinometer in the Okayama National Hospital. Pediatrics.
	169. Yamauchi,Y.;Yamanouchi,I. (1989). Transcutaneous bilirubinometry in normal Japanese infants. Acta paediatrica Japonica : Overseas edition.
	170. Zecca, E., Barone, G., De Luca, D., Marra, R., Tiberi, E., & Romagnoli, C. (2009). Skin bilirubin measurement during phototherapy in preterm and term newborn infants. Early human development, 85(8), 537-540.
	171. Zuppa, A. A., Catenazzi, P., Orchi, C., Cota, F., Calabrese, V., Cavani, M., & Romagnoli, C. (2013). Hyperbilirubinemia in healthy newborns born to immigrant mothers from southeastern Asia compared to Italian ones. The Indian Journal of Pediatrics, 80, 455-459.
